# Supplementary material for: Ubiquitous Expression of mPolgmut Leads to the Accumulation of Cytotoxic CD8+ T Lymphocytes in Young Mice
Source: Life (Basel). 2025 Dec 5;15(12):1863. doi: 10.3390/life15121863 (PMC12735012; doi:10.3390/life15121863)
Supplement: Supplementary file 1 [file life-15-01863-s001.zip › Table S1.xlsx]

## Sheet: Genotyping
Primers			Sequence, 5’-3’	Fragment length, bp
Polg	STOP	F	GTTAGATCTGCTGCCACCGT	292
		R	AGGTGGCAAGTGGTATTCCG
	TERM	F	CGGCTGACCTAATCCCTTTGG	417
		R	ATCGAGAAAACGCATCCGGG
CMV-Cre	Cre	F	GCGGTCTGGCAGTAAAAACTATC	100
		R	GTGAAACAGCATTGCTGTCACTT
	Internal control	F	CTAGGCCACAGAATTGAAAGATCT	324
		R	GTAGGTGGAAATTCTAGCATCATCC

## Sheet: qRT-PCR
Primers		Sequence, 5' - 3'
Hprt	F	GCAGTACAGCCCCAAAATGG
	R	GGTCCTTTTCACCAGCAAGCT
Beclin1	F	AGCCTCTGAAACTGGACACG
	R	CTGGGTCTCTCCTGGTTTCG
Lamp2	F	GTGCTTTCTGTGTCTAGAGCGT
	R	GGGCACAAGGAAGTTGTCTTCA
Pink1	F	GTGGGACTCAGATGGCTGTC
	R	CGCTCTACACTGGAGCTGTT
Parkin	F	AGTGGTTGCTAAGCGACAGG
	R	TGACTTCTCCTCCGTGGTCT
Map1	F	CGACCGGCCTTTCAAGCA
	R	CACCCTTGTAGCGCTCGAT

## Sheet: Western Blot
Antibodyes	Cat	Manufacturer
β-Actin	PA5-16914	“Sigma-Aldrich”, США
Bcl-w (31H4)	2724	“Cell signaling technology”, США
Anti-mouse IgG, HRP-linked Antibody	7076	“Cell signaling technology”, США
Anti-rabbit IgG, HRP-linked Antibody	7074	“Cell signaling technology”, США
Stat5 (D2O6Y)	94205	“Cell signaling technology”, США
Phospho-Stat5 (Tyr694) (D47E7) XP®	4322	“Cell signaling technology”, США
NF-κB p65 (D14E12) XP®	8242	“Cell signaling technology”, США
GAPDH Mouse mAb (AC002)		“ABclonal Technology”, США
Bad (D24A9)	9239	“Cell signaling technology”, США

## Sheet: Phenotyping
Surface marker	Fluorophore	Manufacturer	Dilution
CD3	Pacific blue (eFlour450)	BD Pharmingen, США	1:10
CD4	APC	BD Pharmingen, США	1:40
CD8	APC	BD Pharmingen, США	1:80
CD3	PE	BD Pharmingen, США	1:40
CD4	violetFluor450	BD Pharmingen, США	1:160
CD8	APC (Alexa Fluor647)	BD Pharmingen, США	1:80
CD44	PE	BD Pharmingen, США	1:20
CD62L	APC/Cy7	BD Pharmingen, США	1:10
CD25	APC/Cy7	BD Pharmingen, США	1:10
Combination of antibodies for immunophenotyping
CD4+ Т-cells	CD8+ Т-cell	Thymocytes
CD3 (Pacific blue (eFlour450))	CD3 (Pacific blue (eFlour450))	CD3 (PE)
CD4 (APC)	CD8 (APC)	CD4 (violetFluor450)
CD44 (PE)	CD44 (PE)	CD8 (APC (Alexa Fluor647))
CD62L (APC/Cy7)	CD62L (APC/Cy7)	CD25 (APC/Cy7)
		CD44 (PE)
